# Supplementary material for: Distribution of Brain-Derived Neurotrophic Factor in the Brain of the Small-Spotted Catshark Scyliorhinus canicula, and Evolution of Neurotrophins in Basal Vertebrates
Source: Int J Mol Sci. 2023 May 30;24(11):9495. doi: 10.3390/ijms24119495 (PMC10253963; doi:10.3390/ijms24119495)
Supplement: Supplementary file 1 [file ijms-24-09495-s001.zip]

Archive with 2 entries (2 files):
- ijms-2373915-supplementary.pdf
- BDNF_paper_Supplementary_Sub.pdf
